# Supplementary material for: Serum Microelements in Early Pregnancy and their Risk of Large-for-Gestational Age Birth Weight
Source: Nutrients. 2020 Mar 24;12(3):866. doi: 10.3390/nu12030866 (PMC7146262; doi:10.3390/nu12030866)
Supplement: Supplementary file 1 [file nutrients-12-00866-s001.zip]

Archive with 5 entries (5 files):
- Table S2.docx
- Table S3.docx
- Table S4.docx
- Figure S1.docx
- Table S1.docx
